# Supplementary material for: Nutritional Assessment of Baby Food Available in Italy
Source: Nutrients. 2022 Sep 9;14(18):3722. doi: 10.3390/nu14183722 (PMC9501114; doi:10.3390/nu14183722)
Supplement: Supplementary file 1 [file nutrients-14-03722-s001.zip]

Archive with 1 entries (1 files):
- nutrients-1869107-supplementary.pdf
